# Supplementary material for: Towards Novel Potential Molecular Targets for Antidepressant and Antipsychotic Pharmacotherapies
Source: Int J Mol Sci. 2023 May 30;24(11):9482. doi: 10.3390/ijms24119482 (PMC10253480; doi:10.3390/ijms24119482)
Supplement: Supplementary file 1 [file ijms-24-09482-s001.zip]

Archive with 1 entries (1 files):
- ijms-2376804-supplementary.pdf
